# Supplementary material for: Muscle Synergy During Cutting Movements in Athletes with a History of Groin Pain
Source: Sports (Basel). 2025 Oct 2;13(10):338. doi: 10.3390/sports13100338 (PMC12567835; doi:10.3390/sports13100338)
Supplement: Supplementary file 1 [file sports-13-00338-s001.zip]

Archive with 1 entries (1 files):
- sports-3844813-supplementary.pdf
